# Supplementary material for: In Silico Analysis of Non-Conventional Oxidative Stress-Related Enzymes and Their Potential Relationship with Carcinogenesis
Source: Antioxidants (Basel). 2024 Oct 23;13(11):1279. doi: 10.3390/antiox13111279 (PMC11591236; doi:10.3390/antiox13111279)
Supplement: Supplementary file 1 [file antioxidants-13-01279-s001.zip]

Archive with 1 entries (1 files):
- antioxidants-3238767-supplementary.pdf
